# Supplementary material for: Impact of thermogenesis induced by chronic β3-adrenergic receptor agonist treatment on inflammatory and infectious response during bacteremia in mice
Source: PLoS One. 2021 Aug 26;16(8):e0256768. doi: 10.1371/journal.pone.0256768 (PMC8389438; doi:10.1371/journal.pone.0256768)
Supplement: S1 Dataset — (XLSX) [file pone.0256768.s001.xlsx]

## Sheet: body weight t0 Fig.1
body weight t0 (g)
NaCl	CL316,243
22.2	23.4
24.8	22.8
24.1	21.3
22.5	21.8
22.4	22.9
23.9	21.2
22.9	19.8
23.1	22.9
22.6	21
24	22.2
24.2	22
24.8	22.8
23	21.5
22.6	22.2
23.5	20.7
23	21.2

## Sheet: rectal temperature t0 Fig.1
rectal temperature t0 (°C)
NaCl	CL316,243
35.8	37.3
36.2	37.1
36.7	36.8
36.5	37.2
36.5	36.4
36.8	38
36.8	37.5
35.9	36.4

## Sheet: body weight Fig.1
body weight (g)
NaCl	CL316,243	NaCl + bacteria	CL316,2423 + bacteria
23.4	25.1	20.6	21.5
26.1	23.7	22.3	24.3
25.4	22.8	21.3	23.5
23.5	23	22.4	24.5
23.1	24.1	21.5	22.4
25.2	25.6	24.1	22.7
24.6	20.6	20.7	21
24.2	23.9	22.2	23.1

## Sheet: eWAT weight Fig.1
eWAT weight (mg)
NaCl	CL316,243	NaCl + bacteria	CL316,2423 + bacteria
17.86	20.8	17.48	12.65
20.84	20.25	20.99	12.84
18.11	13.25	17.46	18.72
23.49	11.83	20.18	17.96
18.7	15.35	16.74	16.07
23.02	20.31	20.08	12.33
18.29	14.08	19.03	11.9
17.52	17.66	13.33	12.55

## Sheet: plasma glycerol Fig.1
plasma glycerol (mg.ml-1)
NaCl	CL316,243	NaCl + bacteria	CL316,243 + bacteria
4.1	5.12	4.28	5.48
6.06	8.72	3.42	3.76
6.16	9.92	3.58	9.92
4.28	8.28	3.58	11.46
3.94	9.92	2.06	3.58
5.3	10.26	2.9	6.66
5.98	12.3	3.58	5.3
4.44	7.86	2.22	4.44

## Sheet: plasma TG Fig.1
plasma TG (mg.ml-1)
NaCl	CL316,243	NaCl + bacteria	CL316,243 + bacteria
46.17	25.84	21.43	13.04
35.27	19.4	26.02	15.39
29.51	32.09	23.54	18.84
54.27	25.77	49.54	9.31
38.32	26.76	24.82	24.87
33.77	17.79	39.48	17.98
52.17	33.05	22.87	12.44
32.03	37.83	43	12.09

## Sheet: rectal temperature Fig.3
	rectal temperature (°C)
hours	NaCl + bacteria								CL316,243 + bacteria
0	35.8	36.2	36.7	36.5	36.5	36.8	36.8	35.9	37.3	37.1	36.8	37.2	36.4	38	37.5	36.4
4	39.3	38.4	38.9	38.2	38.1	37.6	39	38.8	37.1	37.4	37.3	38.8	38.9	39.1	38.1	38.1
24	39.2	38.5	38.3	39.2	38.6	37.2	38.6	37.6	38.6	38.7	38.7	37.7	38.3	40	38.6	38.5
48	39.1	39.4	38.3	37.6	38.6	38.2	38.8	39	39.9	39.2	37.9	38.1	38.6	39	37.9	39.4

## Sheet: bacteriemia Fig.3
bacteriemia (cfu by mouse)
infection		4 hours post-infection		24 hours post-infection		48 hours post-infection
control + bacteria	CL316,243 + bacteria	control + bacteria	CL316,243 + bacteria	control + bacteria	CL316,243 + bacteria	control + bacteria	CL316,243 + bacteria
17100000	17100000	2400	2400	22400	400	0	0
17100000	17100000	2400	4400	400	0	0	0
17100000	17100000	17200	0	7600	0	0	0
17100000	17100000	17600	800	4000	0	1200	0
17100000	17100000	1200	7600	0	400	0	0
17100000	17100000	5600	4000	0	8800	0	0
17100000	17100000	19200	3600	400	0	0	0
17100000	17100000	400	3600	0	400	0	0

## Sheet: leptin levels Fig.3
plasma leptin (µg.ml-1)					scWAT leptin (pg.mg-1)
NaCl	CL316,243	NaCl + bacteria	CL316,243 + bacteria		NaCl	CL316,243	NaCl + bacteria	CL316,243 + bacteria
1.93872	2.57809	1.99355	1.67346		31.6103	18.2337	10.3	11.2531
2.95093	1.9826	1.9826	1.98783		24.4762	20.1234	16.7995	11.3077
3.18337	1.97164	1.32473	1.33611		29.8369	16.9087	14.9196	7.56889
4.03791	1.90481	1.79548	1.69571		29.0182	21.7407	16.9828	15.1646
2.04851	1.15285	2.03685	1.12975
2.0834	1.1916	1.2677	1.04618
2.15726	2.01545	1.77336	1.09501
4.57877	2.33069	1.66233	1.0135

## Sheet: Cytokines Fig.4
	PLASMA (pg.ml-1)					iBAT (pg.mg-1)					scWAT (pg.mg-1)
	IFNg					IFNg					IFNg
	control	CL316,243	control + bacteria	CL316,243 + bacteria		control	CL316,243	control + bacteria	CL316,243 + bacteria		control	CL316,243	control + bacteria	CL316,243 + bacteria
	0.0789245	0	33.2946	45.9001		0.00311501	0.0153735	0.129994	0.0236143		0	0.00722973	0.0485805	0.0309696
	0.66106	0.117002	510.556	66.0842		0.0215002	0.00711931	0.16252	0.0234073		0.0101723	0	0.0506022	0.00699888
	1.18131	0.691781	98.1987	95.7077		0.021401	0.0129933	0.0220204	0.0295265		0.00487278	0.0046502	0	0.0322248
	0	0.171715	86.8501	57.9678		0.00744899	0.0135215	0.1686	0.0402111		0.00633766	0	0.103478	0.0739095
	0.375946	0.408579	39.9535	55.0801		TNFα					TNFα
	0.707085	0.0981693	612.667	79.301		control	CL316,243	control + bacteria	CL316,243 + bacteria		control	CL316,243	control + bacteria	CL316,243 + bacteria
	0.24181	0.488963	81.8322	79.7564		0.16154	0.307448	0.345163	0.236649		0.2033	0.208543	0.169922	0.183183
	0.737584	0.59913	72.3751	48.3065		0.249088	0.198037	0.654749	0.234351		0.18344	0.42872	0.171268	0.232446
	TNFα					0.239997	0.253875	0.141065	0.18623		0.287885	0.0917856	0.100389	0.225587
	control	CL316,243	control + bacteria	CL316,243 + bacteria		0.171419	0.285246	0.26471	0.241074		0.318933	0.210989	0.211383	0.193587
	59.4813	4.95713	35.9872	36.2185		IL-6					IL-6
	60.5751	5.47382	62.5721	42.2983		control	CL316,243	control + bacteria	CL316,243 + bacteria		control	CL316,243	control + bacteria	CL316,243 + bacteria
	11.7921	4.49438	49.0837	39.0146		41.933	177.37	67.4072	49.7994		28.2115	67.8922	21.5367	16.5295
	13.7352	5.5943	60.7063	27.5969		93.1843	97.5199	43.263	53.314		63.8289	92.6027	26.5582	36.8674
	2.19614	12.7291	43.1847	43.4622		90.1151	95.3613	36.6458	39.8782		60.7659	21.8508	15.3676	25.2931
	1.18336	3.35147	75.0865	50.758		86.6328	90.181	54.4257	50.449		46.135	55.2311	21.4492	28.881
	2.65722	6.86689	40.9031	32.5122		IL-12					IL-12
	3.02393	4.15042	50.5886	22.9974		control	CL316,243	control + bacteria	CL316,243 + bacteria		control	CL316,243	control + bacteria	CL316,243 + bacteria
	IL-6					3.37209	7.12501	3.24567	2.13192		1.71562	2.70439	1.13285	0.856093
	control	CL316,243	control + bacteria	CL316,243 + bacteria		4.93053	4.36039	2.47046	2.24069		2.80371	4.70249	1.47154	1.78915
	10.3758	3.55143	94.1831	305.616		5.24621	5.32355	2.30846	1.96895		3.74115	1.78336	0.655266	1.4883
	9.65933	0	554.991	316.502		4.3727	5.06081	2.49328	2.23964		3.27659	3.37214	1.41502	1.56529
	8.93521	8.93521	155.59	80.5796		KC/GRO					KC/GRO
	10.7315	3.75803	744.425	65.5478		control	CL316,243	control + bacteria	CL316,243 + bacteria		control	CL316,243	control + bacteria	CL316,243 + bacteria
	9.65933	25.918	113.02	366.74		10.7673	31.2035	15.9877	12.2814		8.86669	13.5105	7.30384	5.83081
	0	3.75803	665.99	379.802		13.9323	13.4528	13.3631	11.2585		10.8102	18.4746	9.79949	9.7512
	0	23.7118	129.658	67.1497		15.2779	17.7982	9.26161	7.21704		17.3556	4.28317	5.0013	7.48959
	0	2.70636	620.354	54.6231		16.2608	17.3438	12.7	9.23885		13.3755	14.9809	6.84525	5.5788
	IL-12					IL-2					IL-2
	control	CL316,243	control + bacteria	CL316,243 + bacteria		control	CL316,243	control + bacteria	CL316,243 + bacteria		control	CL316,243	control + bacteria	CL316,243 + bacteria
	4.52123	4.98771	9.5059	19.9712		0.0141058	0.325639	0.0736953	0.0271687		0.0195801	0.0627952	0.0173044	0.0233268
	6.88964	7.78741	35.1121	30.3042		0.0820432	0.0715882	0.105471	0.0419337		0.0415455	0.040617	0.0408737	0.0261951
	0	0	14.9909	6.88964		0.123209	0.0867001	0.0468966	0.0483409		0.0631961	0.0359161	0	0
	0	0	42.5734	13.9621		0.0413234	0.0421621	0.0614807	0.0193593		0.0645754	0.0324716	0.0321433	0.0104493
	14.9909	0	11.4071	23.9655
	0	10.3338	42.1345	36.365
	0	0	12.4924	5.74137
	0	6.88964	35.4779	3.30172
	KC/GRO
	control	CL316,243	control + bacteria	CL316,243 + bacteria
	387.623	19.9972	150.906	352.427
	194.642	27.8312	696.336	424.105
	38.1697	20.0156	195.808	243.896
	43.1702	28.1481	556.384	131.387
	38.5242	41.8212	181.087	422.912
	16.6615	21.2808	835.603	508.926
	14.4519	105.239	163.173	203.246
	12.8428	36.9169	463.653	109.489
	IL-2
	control	CL316,243	control + bacteria	CL316,243 + bacteria
	0	1.31001	0	0.0556569
	1.60804	0.502605	0	1.83543
	5.42799	1.20898	0	1.34348
	2.40638	0	1.93187	1.24276
	2.46879	0.1021	0	0.0667883
	1.44334	0	0	2.20251
	0	0.82916	0	1.11957
	0.388673	0	1.60989	1.03563

[truncated: 4 more sheets: Cytokines Fig. 5, Cytokines Fig.8, qPCR scWAT Fig.2 & 7, qPCR iBAT Fig.2 & 7]
